# Supplementary material for: The genotypic characterization of Streptococcus pluranimalium from aborted bovine fetuses in British Columbia, Canada
Source: Front Microbiol. 2025 Jun 12;16:1603770. doi: 10.3389/fmicb.2025.1603770 (PMC12199200; doi:10.3389/fmicb.2025.1603770)
Supplement: SUPPLEMENTARY TABLE 1 — Sample metadata and Pathology. [file Table_1.xlsx]

## Sheet: Sample Metadata
Case number	Farm	Gestational age	Date of fetal recovery	CR length (cm)	Weight (kg)	Breed	Sex	Herd size
BC-AHC-00	Farm 1	150 days	10/19/20	48	3.2	Holstein	F	N/A
BC-AHC-09	Farm 2	N/A	11/20/20	41	2.6	Simmental/heifer cross	M	44
BC-AHC-01	Farm 3	182 days	02/09/21	40 cm	2.4 kg	Jersey	M	N/A
BC-AHC-02	Farm 4	118 days	02/08/21	43	2	Holstein	F	N/A
BC-AHC-03	Farm 3	194 days	02/16/21	56	7.6	Jersey	F	N/A
BC-AHC-04	Farm 5	N/A	02/23/21	72	11.4	Holstein	F	200
BC-AHC-05	Farm 6	N/A	03/16/21	45	2.4	Holstein	M	N/A
BC-AHC-06	Farm 7	135	04/09/21	57	7.4	Holstein	F	N/A
BC-AHC-07	Farm 8	200	06/14/21	53	4.5	Holstein	F	N/A
BC-AHC-08	Farm 9	N/A	09/28/21	69	18.3	Holstein	F	N/A
	-

## Sheet: Pathology
Case number	Gross Pathology	Histopathology									Bacterial isolates (presence in tissue scored from 1-4 if present)																Neospora caninum status	BVDV status	Chlamydiophora abortus	Coxiella burnetii	Ureoplasma diversum	Bovine IgM, mg/100ml
		Myositis	Myocarditis	Meningo-encephalitis	Placentitis	Nephritis	Pneumonia	Cholangio-hepatitis	Palpebritis/ conjunctivitis	Normal tissues	Streptococcus pluranimalium	Streptococcus uberis	Glutamicibacter spp	Staphylococcus spp	Enterococcus saccharolyticus	Psychrobacter spp	Arthrobacter spp	Aerococcus viridans	Vibrio spp	Acinetobacter	Corynebacterium	Enterococcus faecium	Escherichia coli	Candida spp	Aspergillus fumigatus	no growth
BC-AHC-00	NSF	3	2	2	1	0	0	2	1	lung, colon, small intestine, thyroid gland, lymph node, thymus, adrenal gland	lung: 1, placenta: 3	N/A	N/A	N/A	N/A	N/A	N/A	N/A	N/A	lung: 1, placenta: 3	N/A	N/A	lung: N/A, placenta: 3	N/A	N/A	stomach contents	serology positive	N/A	N/A	N/A	N/A	0
BC-AHC-09	Abdominal defect with exteriorized viscera, scavenged	1	0	NA	NA	0	1	0	1	spleen, heart, adrenal gland, thyroid gland, esophagus, trache or kidney	lung: 1, stomach contents: 1	lung: 1, stomach contents: 1	N/A	N/A	N/A	N/A	N/A	N/A	N/A	N/A	N/A	N/A	N/A	N/A	N/A	N/A	PCR positive	N/A	N/A	N/A	N/A	0
BC-AHC-01	NSF	0	0	0	2	0	0	N/A	N/A	brain, liver, small intestine, fetal membranes, colon, abomasum, eyelid, heart, skeletal muscle, diaphragm, tongue, pancreas or kidney	placenta: 3	N/A	N/A	N/A	N/A	N/A	N/A	N/A	N/A	N/A	N/A	N/A	N/A	N/A	N/A	lung, stomach contents	PCR negative	IHC antigen detected	N/A	N/A	PCR positive	0
BC-AHC-02	NSF	2	4	2	2	2	0	N/A	N/A	adipose tissue, thymus, adrenal gland, lung or small intestine	placenta: 4	N/A	N/A	N/A	N/A	N/A	N/A	N/A	N/A	lung: 2	lung: 2	N/A	placenta: 3	N/A	N/A	N/A	serology positive, PCR positive	N/A	N/A	N/A	N/A	<46
BC-AHC-03	NSF	1	1	0	3	1	0	2	1	thyroid gland, parathyroid gland, adrenal gland	placenta: 1	N/A	N/A	N/A	N/A	N/A	N/A	N/A	N/A	placenta: 1	N/A	N/A	N/A	N/A	N/A	lung, stomach contents	serology negative, PCR negative	N/A	N/A	N/A	N/A	1114
BC-AHC-04	NSF	0	1	0	1	1	0	1	1	skeletal muscle, tongue, brain, small intestine, lymph node, colon, ileum, diaphragm, thyroid gland, adrenal lgland	placenta: 1	N/A	N/A	placenta: 1	N/A	N/A	N/A	N/A	N/A	placenta: 1	N/A	placenta: 1	placenta: 1	N/A	N/A	lung, stomach contents	PCR negative	N/A	N/A	N/A	PCR negative	0
BC-AHC-05	autolyzed, scavenged	N/A	N/A	N/A	N/A	N/A	N/A	N/A	N/A	skin or eyelid	lung: 2	N/A	N/A	N/A: 3	N/A	N/A	N/A	N/A	N/A	N/A	N/A	N/A	lung: 2	N/A	N/A	N/A	N/A	N/A	N/A	N/A	N/A	0
BC-AHC-06	NSF	N/A	4	N/A	1	1	0	1	1	colon, small intestine, thyroid gland, spleen or adrenal gland	placenta: 4	N/A	placenta: 4	N/A	lung: 2	lung: 2	placenta: 2	lung: 2	N/A	N/A	N/A	N/A	N/A	N/A	N/A	stomach contents	serology positive	N/A	N/A	N/A	N/A	48
BC-AHC-07	NSF	0	0	0	0	0	0	1	0	adrenal gland, kidney, heart, spleen, brain, colon, lymph node, skeletal muscle or eyelid	Lung: 1	N/A	lung: 1	N/A	N/A	N/A	lung: 1	N/A	N/A	N/A	N/A	N/A	N/A	N/A	N/A	stomach contents, no placenta	serology negative, PCR negative	N/A	N/A	N/A	N/A	N/A
BC-AHC-08	placentitis, moderate autolysis	0	0	0	4	0	2	0	2	liver, kidney, thyroid gland, adrenal gland, heart, tongue, skeletal muscle, haired skin, colon, intestine, thymus, brain	placenta: 3	N/A	N/A	placenta: 2	N/A	N/A	placenta: 3	N/A	placenta: 2	N/A	N/A	N/A	placenta: 3	placenta: 1	placenta: 1	stomach contents, lung	N/A	N/A	PCR negative	PCR negative	PCR negative	39.6
