# Supplementary material for: The genotypic characterization of Streptococcus pluranimalium from aborted bovine fetuses in British Columbia, Canada
Source: Front Microbiol. 2025 Jun 12;16:1603770. doi: 10.3389/fmicb.2025.1603770 (PMC12199200; doi:10.3389/fmicb.2025.1603770)
Supplement: SUPPLEMENTARY TABLE 2 — Bacteriophages identified in Streptococcus pluranimalium strains. [file Table_2.xlsx]

## Sheet: Phage Information
S. pluranimalium strain	Length (bp)	Status	Group
BC-AHC-01_a	4434	Full	ssDNA
	91403	Partial	dsDNAphage
BC-AHC-02_a	1142	Full	dsDNAphage
	2914	Full	ssDNA
	128669	Partial	dsDNAphage
	21274	Partial	dsDNAphage
BC-AHC-02_a	4439	Full	ssDNA
	109665	Partial	dsDNAphage
BC-AHC-03_a	1239	Full	ssDNA
	295435	Full	dsDNAphage
	4415	Full	ssDNA
	82809	Partial	dsDNAphage
	150981	Partial	dsDNAphage
BC-AHC-04_a	146499	Partial	dsDNAphage
	129520	Partial	dsDNAphage
	110593	Partial	dsDNAphage
	27387	Partial	dsDNAphage
BC-AHC-06_a	155994	Partial	dsDNAphage
	124980	Partial	dsDNAphage
	22375	Partial	dsDNAphage
	17539	Partial	dsDNAphage
BC-AHC-07_a	1679	Full	ssDNA
	37283	Full	dsDNAphage
	1564	Full	dsDNAphage
	79202	Partial	dsDNAphage
	46036	Partial	dsDNAphage
	19858	Partial	dsDNAphage
BC-AHC-08_a	8413	Full	dsDNAphage
	243047	Full	dsDNAphage
	2501	Full	ssDNA
	137049	Partial	dsDNAphage
	35313	Partial	dsDNAphage
BC-AHC-09_a	5187	Full	dsDNAphage
	129767	Partial	dsDNAphage
	135912	Partial	dsDNAphage
	28628	Partial	dsDNAphage
BC-AHC-09_b	3150	Full	ssDNA
	2321	Full	ssDNA
	1173	Full	ssDNA
	1952	Full	ssDNA
	1024	Full	ssDNA
	137897	Partial	dsDNAphage
	122662	Partial	dsDNAphage
	80256	Partial	dsDNAphage
TH11417	102058	Partial	dsDNAphage
14A0014	106520	Partial	dsDNAphage
	27665	Partial	dsDNAphage
Colony612	N/A	N/A	N/A
SP21-2	280657	Partial	dsDNAphage
	25919	Partial	dsDNAphage
SP28	N/A	N/A	N/A
SUG2384	18634	Full	dsDNAphage
	4605	Full	dsDNAphage
	2201	Full	ssDNA
	2429	Full	dsDNAphage
	5253	Full	dsDNAphage
